# Supplementary material for: COVID-19’s psychological toll on oral health: A cross-sectional study in Iranian adults
Source: PLoS One. 2024 Jul 19;19(7):e0307429. doi: 10.1371/journal.pone.0307429 (PMC11259255; doi:10.1371/journal.pone.0307429)
Supplement: S1 File — (XLSX) [file pone.0307429.s002.xlsx]

## Sheet: Sheet1
LOGISTIC REGRESSION VARIABLES toothbrushing_2
/METHOD=FSTEP(WALD) covid_test gender stigma depression loneliness anger sleep_patern
/CONTRAST (sleep_patern)=Indicator(1)
/CONTRAST (covid_test)=Indicator
/CONTRAST (gender)=Indicator(1)
/CONTRAST (stigma)=Indicator
/CONTRAST (depression)=Indicator
/CONTRAST (loneliness)=Indicator
/CONTRAST (anger)=Indicator
/PRINT=CI(95)
/CRITERIA=PIN(0.05) POUT(0.10) ITERATE(20) CUT(0.5).
Logistic Regression
Case Processing Summary
Unweighted Casesa		N	Percent
Selected Cases	Included in Analysis	240	100
	Missing Cases	0	0
	Total	240	100
Unselected Cases		0	0
Total		240	100
a. If weight is in effect, see classification table for the total number of cases.
Dependent Variable Encoding
Original Value	Internal Value
No change-Improved	0
Reduced toothbrushing	1
Categorical Variables Codings
		Frequency	Parameter coding
			(1)
sleep pattern changes	not selected	167	0
	selected	73	1
gender	female	164	0
	male	76	1
stigma	not selected	222	1
	selected	18	0
depression	not selected	186	1
	selected	54	0
loneliness	not selected	195	1
	selected	45	0
anger	not selected	179	1
	selected	61	0
covid_test	yes	95	1
	not selected	145	0
Block 0: Beginning Block
Classification Tablea,b
Observed			Predicted
			tooth brushing frequency		Percentage Correct
			No change-Improved	Reduced toothbrushing
Step 0	tooth brushing frequency	No change-Improved	212	0	100
		Reduced toothbrushing	28	0	0
	Overall Percentage				88.3333
a. Constant is included in the model.
b. The cut value is .500
Variables in the Equation
		B	S.E.	Wald	df	Sig.	Exp(B)
Step 0	Constant	-2.02438	0.201075	101.36	1	7.66891e-24	0.132075
Variables not in the Equation
			Score	df	Sig.
Step 0	Variables	covid_test(1)	1.43821	1	0.230429
		genderی(1)	4.92358	1	0.0264925
		stigma(1)	4.90129	1	0.0268366
		depression1)	1.69029	1	0.193563
		loneliness(1)	2.00705	1	0.15657
		anger(1)	1.77315	1	0.182992
		sleep pattern changes(1)	5.74367	1	0.0165481
	Overall Statistics		16.4308	7	0.0214588
Block 1: Method = Forward Stepwise (Wald)
Omnibus Tests of Model Coefficients
		Chi-square	df	Sig.
Step 1	Step	5.34427	1	0.0207905
	Block	5.34427	1	0.0207905
	Model	5.34427	1	0.0207905
Step 2	Step	5.74784	1	0.0165089
	Block	11.0921	2	0.00390282
	Model	11.0921	2	0.00390282
Model Summary
Step	-2 Log likelihood	Cox & Snell R Square	Nagelkerke R Square
1	167.566a	0.0220217	0.0428878
2	161.819a	0.0451654	0.0879607
a. Estimation terminated at iteration number 5 because parameter estimates changed by less than .001.
Classification Tablea
Observed			Predicted
			tooth brushing frequency		Percentage Correct
			No change-Improved	Reduced toothbrushing
Step 1	tooth brushing frequency	No change-Improved	212	0	100
		Reduced toothbrushing	28	0	0
	Overall Percentage				88.3333
Step 2	tooth brushing frequency	No change-Improved	212	0	100
		Reduced toothbrushing	28	0	0
	Overall Percentage				88.3333
a. The cut value is .500
Variables in the Equation
		B	S.E.	Wald	df	Sig.	Exp(B)	95% C.I.for EXP(B)
								Lower	Upper
Step 1a	sleep pattern change(1)	0.9529	0.407851	5.45874	1	0.0194707	2.59322	1.16594	5.7677
	Constant	-2.39138	0.279221	73.35	1	1.0858e-17	0.0915033
Step 2b	gender(1)	1.01124	0.419423	5.81308	1	0.0159074	2.74902	1.20827	6.25448
	sleep pattern changes(1)	1.0743	0.419574	6.55595	1	0.0104534	2.92795	1.28653	6.66355
	Constant	-2.83682	0.362338	61.2965	1	4.9096e-15	0.0586118
a. Variable(s) entered on step 1: sleep pattern changes.
b. Variable(s) entered on step 2: gender.
Variables not in the Equation
			Score	df	Sig.
Step 1	Variables	covid_test(1)	0.802527	1	0.370339
		gender(1)	6.14583	1	0.0131722
		stigma(1)	3.38186	1	0.0659175
		depression(1)	0.196892	1	0.657241
		loneliness(1)	0.258287	1	0.611299
		anger(1)	0.324687	1	0.568805
	Overall Statistics		10.3393	6	0.111071
Step 2	Variables	covid_test(1)	1.28184	1	0.257558
		stigma(1)	2.89675	1	0.0887586
		depression1)	0.311143	1	0.57698
		loneliness(1)	0.0539807	1	0.816276
		anger(1)	0.706736	1	0.400529
	Overall Statistics		4.38082	5	0.495986
