# Supplementary material for: COVID-19’s psychological toll on oral health: A cross-sectional study in Iranian adults
Source: PLoS One. 2024 Jul 19;19(7):e0307429. doi: 10.1371/journal.pone.0307429 (PMC11259255; doi:10.1371/journal.pone.0307429)
Supplement: S2 File — (XLSX) [file pone.0307429.s003.xlsx]

## Sheet: Sheet1
LOGISTIC REGRESSION VARIABLES oral_ulcer
/METHOD=FSTEP(WALD) covid_test depression anger sleep_patern age_2 marriage_status_2
fear_of_transmitting_covid worrying_for_others sadness
/CONTRAST (sleep_patern)=Indicator(1)
/CONTRAST (covid_test)=Indicator
/CONTRAST (depression)=Indicator(1)
/CONTRAST (anger)=Indicator
/CONTRAST (age_2)=Indicator
/CONTRAST (marriage_status_2)=Indicator
/CONTRAST (fear_of_transmitting_covid)=Indicator(1)
/CONTRAST (worrying_for_others)=Indicator(1)
/CONTRAST (sadness)=Indicator(1)
/PRINT=CI(95)
/CRITERIA=PIN(0.05) POUT(0.10) ITERATE(20) CUT(0.5).
Logistic Regression
Case Processing Summary
Unweighted Casesa		N	Percent
Selected Cases	Included in Analysis	240	100
	Missing Cases	0	0
	Total	240	100
Unselected Cases		0	0
Total		240	100
a. If weight is in effect, see classification table for the total number of cases.
Dependent Variable Encoding
Original Value	Internal Value
خیر	0
بله	1
Categorical Variables Codings
		Frequency	Parameter coding
			(1)	(2)
Age	19-29 yr	105	1	0
	30-39 yr	56	0	1
	>=40 yr	79	0	0
depression	not selected	186	0
	selected	54	1
anger	not selected	179	1
	selected	61	0
sleep pattern changes	not selected	167	0
	selected	73	1
grief anf sense of loss	not selected	178	0
	selected	62	1
marital status	married	125	1
	Others	115	0
worrying for others	not selected	75	0
	selected	165	1
fear of coronavrus transmission	not selected	90	0
	selected	150	1
covid_test	yes	95	1
	no	145	0
Block 0: Beginning Block
Classification Tablea,b
Observed			Predicted
			oral ulcer experience		Percentage Correct
			no	yes
Step 0	oral ulcer experience	no	205	0	100
		yes	35	0	0
	Overall Percentage				85.4167
a. Constant is included in the model.
b. The cut value is .500
Variables in the Equation
		B	S.E.	Wald	df	Sig.	Exp(B)
Step 0	Constant	-1.76766	0.182892	93.4134	1	4.24373e-22	0.170732
Variables not in the Equation
			Score	df	Sig.
Step 0	Variables	covid_test(1)	3.70366	1	0.0542932
		depression(1)	5.0384	1	0.0247914
		anger(1)	0.215129	1	0.642776
		sleep pattern changes (1)	0.289812	1	0.590341
		Age	6.16916	2	0.0457493
		Age(1)	6.07878	1	0.0136815
		Age(2)	0.877789	1	0.348808
		marital status(1)	2.39725	1	0.121549
		fear of coronavirus transmission(1)	7.24515	1	0.00710926
		worrying for others(1)	2.41383	1	0.120268
		grief and sense of loss(1)	2.73542	1	0.0981454
	Overall Statistics		21.5358	10	0.0176522
Block 1: Method = Forward Stepwise (Wald)
Omnibus Tests of Model Coefficients
		Chi-square	df	Sig.
Step 1	Step	8.0047	1	0.0046656
	Block	8.0047	1	0.0046656
	Model	8.0047	1	0.0046656
Step 2	Step	6.20904	2	0.0448461
	Block	14.2137	3	0.00262819
	Model	14.2137	3	0.00262819
Model Summary
Step	-2 Log likelihood	Cox & Snell R Square	Nagelkerke R Square
1	191.394a	0.0328029	0.0581291
2	185.184a	0.0575043	0.101902
a. Estimation terminated at iteration number 5 because parameter estimates changed by less than .001.
Classification Tablea
Observed			Predicted
			oral ulcer experience		Percentage Correct
			no	yes
Step 1	oral ulcer experience	no	205	0	100
		yes	35	0	0
	Overall Percentage				85.4167
Step 2	oral ulcer experience	no	205	0	100
		yes	35	0	0
	Overall Percentage				85.4167
a. The cut value is .500
Variables in the Equation
		B	S.E.	Wald	df	Sig.	Exp(B)	95% C.I.for EXP(B)
								Lower	Upper
Step 1a	fear of coronavirus transmission(1)	1.21056	0.470445	6.6215	1	0.0100755	3.35537	1.33443	8.43693
	Constant	-2.63906	0.422577	39.0019	1	4.23395e-10	0.0714286
Step 2b	Age			5.86847	2	0.0531713
	Age(1)	1.05307	0.469145	5.03852	1	0.0247897	2.86644	1.1429	7.18919
	Age(2)	0.32482	0.593902	0.299127	1	0.58443	1.38378	0.432053	4.43198
	fear of coronavirus transmission(1)	1.22904	0.475375	6.68429	1	0.00972661	3.41793	1.34624	8.67767
	Constant	-3.26472	0.567233	33.126	1	8.63751e-09	0.0382076
a. Variable(s) entered on step 1: ترس از انتقال ویروس به دیگری.
b. Variable(s) entered on step 2: Age.
Variables not in the Equation
			Score	df	Sig.
Step 1	Variables	covid_test(1)	2.5025	1	0.113666
		depression(1)	3.5361	1	0.0600463
		anger(1)	0.00197816	1	0.964525
		sleep pattern changes(1)	0.00719471	1	0.932403
		Age	6.14844	2	0.0462257
		Age(1)	5.93509	1	0.0148423
		Age(2)	0.555685	1	0.456004
		marital status(1)	2.3074	1	0.128759
		worrying fr others(1)	0.239336	1	0.624686
		grief and sense of loss(1)	0.99005	1	0.31973
	Overall Statistics		14.2935	9	0.112262
Step 2	Variables	covid_test(1)	2.95497	1	0.085614
		depression(1)	2.95842	1	0.0854313
		anger(1)	0.0215691	1	0.883239
		sleep pattern changes(1)	0.047914	1	0.826734
		marital status(1)	0.0189023	1	0.890647
		worryinng for others(1)	0.126896	1	0.721673
		grief and sense of loss(1)	1.21073	1	0.271187
	Overall Statistics		8.66762	7	0.277408
